# Supplementary material for: From gene expression to gene regulatory networks in Arabidopsis thaliana
Source: BMC Syst Biol. 2009 Sep 3;3:85. doi: 10.1186/1752-0509-3-85 (PMC2760521; doi:10.1186/1752-0509-3-85)
Supplement: Additional file 1 — Mini-website showing all learned network graphs for examples presented. Mini-website showing all learned network graphs at each iteration for the examples presented in the main body of the paper, and a table of the genes involved. [file 1752-0509-3-85-S1.zip]

Archive with 116 entries (112 files):
- S/index.html
- S/net1/
- S/net2/
- S/net3/
- S/net4/
- S/table1.html
- S/net1/grn_10.png
- S/net1/grn_11.png
- S/net1/grn11.png
- S/net1/grn_12.png
- S/net1/grn12.png
- S/net1/grn_4.png
- S/net1/grn_5.png
- S/net1/grn_6.png
- S/net1/grn_7.png
- S/net1/grn_8.png
- S/net1/grn_9.png
- S/net2/grn_10.png
- S/net2/grn_11.png
- S/net2/grn_12.png
- S/net2/grn_13.png
- S/net2/grn_14.png
- S/net2/grn_15.png
- S/net2/grn_16.png
- S/net2/grn_17.png
- S/net2/grn_18.png
- S/net2/grn_19.png
- S/net2/grn_20.png
- S/net2/grn_21.png
- S/net2/grn_22.png
- S/net2/grn_23.png
- S/net2/grn_24.png
- S/net2/grn_25.png
- S/net2/grn_26.png
- S/net2/grn_27.png
- S/net2/grn_28.png
- S/net2/grn_29.png
- S/net2/grn_30.png
- S/net2/grn_31.png
- S/net2/grn_32.png
- S/net2/grn_33.png
- S/net2/grn_34.png
- S/net2/grn_35.png
- S/net2/grn35.png
- S/net2/grn_36.png
- S/net2/grn_37.png
- S/net3/grn_10.png
- S/net3/grn_11.png
- S/net3/grn_12.png
- S/net3/grn_13.png
- S/net3/grn_14.png
- S/net3/grn_15.png
- S/net3/grn_16.png
- S/net3/grn_17.png
- S/net3/grn_18.png
- S/net3/grn_19.png
- S/net3/grn_20.png
- S/net3/grn_21.png
- S/net3/grn_22genesymbols.png
- S/net3/grn_22.png
- S/net4/grn_10.png
- S/net4/grn_11.png
- S/net4/grn_12.png
- S/net4/grn_13.png
- S/net4/grn_14.png
- S/net4/grn_15.png
- S/net4/grn_16.png
- S/net4/grn_17.png
- S/net4/grn_18.png
- S/net4/grn_19.png
- S/net4/grn_20.png
- S/net4/grn_21.png
- S/net4/grn_22.png
- S/net4/grn_23.png
- S/net4/grn_24.png
- S/net4/grn_25.png
- S/net4/grn_26.png
- S/net4/grn_27.png
- S/net4/grn_28.png
- S/net4/grn_29.png
- S/net4/grn_30.png
- S/net4/grn_31.png
- S/net4/grn_32.png
- S/net4/grn_33.png
- S/net4/grn_34.png
- S/net4/grn_35.png
- S/net4/grn_36.png
- S/net4/grn_37.png
- S/net4/grn_fixed_layout_10.png
- S/net4/grn_fixed_layout_11.png
- S/net4/grn_fixed_layout_12.png
- S/net4/grn_fixed_layout_13.png
- S/net4/grn_fixed_layout_14.png
- S/net4/grn_fixed_layout_15.png
- S/net4/grn_fixed_layout_16.png
- S/net4/grn_fixed_layout_17.png
- S/net4/grn_fixed_layout_18.png
- S/net4/grn_fixed_layout_19.png
- S/net4/grn_fixed_layout_20.png
- S/net4/grn_fixed_layout_21.png
- S/net4/grn_fixed_layout_22.png
- S/net4/grn_fixed_layout_23.png
- S/net4/grn_fixed_layout_24.png
- S/net4/grn_fixed_layout_25.png
- S/net4/grn_fixed_layout_26.png
- S/net4/grn_fixed_layout_27.png
- S/net4/grn_fixed_layout_28.png
- S/net4/grn_fixed_layout_29.png
- S/net4/grn_fixed_layout_30.png
- S/net4/grn_fixed_layout_31.png
- S/net4/grn_fixed_layout_32.png
- S/net4/grn_fixed_layout_33.png
- S/net4/grn_fixed_layout_34.png
- S/net4/grn_fixed_layout_35.png
- S/net4/grn_fixed_layout_36.png
- S/net4/grn_fixed_layout_37.png
